# Supplementary material for: Novel Rubber Composites Based on Copper Particles, Multi-Wall Carbon Nanotubes and Their Hybrid for Stretchable Devices
Source: Polymers (Basel). 2022 Sep 7;14(18):3744. doi: 10.3390/polym14183744 (PMC9505250; doi:10.3390/polym14183744)
Supplement: Supplementary file 1 [file polymers-14-03744-s001.zip]

Archive with 1 entries (1 files):
- polymers-1875812-supplementary.pdf
